# Supplementary material for: 6-(Tetrazol-5-yl)-7-aminoazolo[1,5-a]pyrimidines as Novel Potent CK2 Inhibitors
Source: Molecules. 2022 Dec 8;27(24):8697. doi: 10.3390/molecules27248697 (PMC9783892; doi:10.3390/molecules27248697)
Supplement: Supplementary file 1 [file molecules-27-08697-s001.zip]

Archive with 1 entries (1 files):
- molecules-2071609-supplementary.pdf
